# Supplementary material for: Leptin mediates the regulation of muscle mass and strength by adipose tissue
Source: J Physiol. 2022 Aug 2;600(16):3795–817. doi: 10.1113/JP283034 (PMC9378542; doi:10.1113/JP283034)
Supplement: Supplementary file 2 — Statistical Summary Document [file TJP-600-3795-s001.xlsx]

## Sheet: Statistical Summary Table
Statistical Summary Document
Manuscript Title:	Leptin Mediates the Regulation of Muscle Mass and Strength by Adipose Tissue
Authors:	KH Collins, C Gui, EV Ely, KL Lenz, CA Harris, F Guilak, G Meyer
Animal model used, if applicable:	Fat Free or Lypodystrophic (FF): Adiponectin Cre- Diptheria Toxin, WiFF type (Diptheria Toxin/+)
	Fat correction: mouse embryonic fibroblasts (wiFF type, MEF)
	Leptin Knockout Fat correction: MEF OB/OB
	Constitutive Factor D knockout mouse
	adrenalectomy (surgical removal of adrenal glands) of FF, WT mice
Underlying hypothesis:	Leptin signaling from adipoose tissue is a key adipokine moduoatng muscle mass and strength.
Definitions of ‘n’:	Figure 1: Animals or muscles from a single animal
	Figure 2: muscles from individual animals
	Figure 3: conditoned media samples, each n is from an individual animal
	Figure 4: sfat pad, serum, conditioned media, and muscle amples from individual animals
	Figure 5: conditioned media from individual animals
	Figure 6: serum and muscles from individual animals
	Figure 7: muscle, liver, tibia, serum, fad pads from individual animals.
	Figure 8: muscle from individual animals.
Statistical summary table:
Experimental question number	Finding/ conclusion	Experimental location/variable	Mean value	Standard Deviation	n	Exact P value	posthoc test and p-values (if applicable)	Figure/table in which data are presented	Units	Data comparisons	Statistical test	Any other experimental factors	Comments
Multiple tests of the same question are shown in different rows		e.g. cortex vs cerebellum or genotype	(or other summary statistic)	(SD)	(value)	If P is considered significant against a stated confidence limit, authors may indicate this in boFF.The exact value must be stated unless P is less than 0.0001, in which case < is permitted.				e.g. WT vs KO		e.g. subjects’ age or sex	e.g. observation
Is there a difference in body weight?	No, body weight is similar	whole body	WT 6 weeks = 19.96, WT 16 weeks = 24.64, FF 6 weeks = 16.85, FF 16 weeks = 25.36	WT 6 weeks = 0.37, WT 16 weeks=2.87, FF 6 weeks=1.59, FF 16 weeks= 2.27	WT and FF 16 weeks n=4, WT and FF 16 weeks n=8	age p=<0.0001, genotype p=0.2347, interaction p=0.0644	Sidak, WT vs FF 6-weeks p=0.127, WT vs FF 16-weeks p=0.782	Figure 1C	grams	FF vs WT	2-way ANOVA	age, genotype, interaction
is gastrocnemius muscle size affected at 6 and 16 weeks?	yes, it is affected at both timepoints.	gastrocnemius muscle	WT 6 weeks = 86.18, WT 16 weeks = 138.88, FF 6 weeks = 54.23, FF 16 weeks = 99.73	WT 6 weeks = 4.65, WT 16 weeks=6.06, FF 6 weeks=3.82, FF 16 weeks= 12.73	WT and FF 16 weeks n=4, WT and FF 16 weeks n=6	age p=<0.0001, genotype p=<0.001, interaction p=0.3562	Sidak, WT vs FF 6-weeks p<0.001, WT vs FF 16-weeks p<0.001	Figure 1E	grams	FF vs WT	2-way ANOVA	age, genotype, interaction
is plantaris muscle size affected at 6 and 16 weeks?	yes, it is affected at both timepoints.	plantaris muscle	WT 6 weeks = 12.03, WT 16 weeks = 17.50, FF 6 weeks = 8.28, FF 16 weeks = 14.33	WT 6 weeks = 0.47, WT 16 weeks=1.65, FF 6 weeks=1.02, FF 16 weeks= 1.44	WT and FF 16 weeks n=4, WT and FF 16 weeks n=6	age p=<0.0001, genotype p=<0.001, interaction p=0.6340	Sidak, WT vs FF 6-weeks p=0.002, WT vs FF 16-weeks p=0.002	Figure 1E	grams	FF vs WT	2-way ANOVA	age, genotype, interaction
is soleus muscle size affected at 6 and 16 weeks?	no, it is not affected.	soleus muscle	WT 6 weeks = 6.60, WT 16 weeks = 10.02, FF 6 weeks = 5.00, FF 16 weeks = 9.12	WT 6 weeks = 0.76, WT 16 weeks=0.79, FF 6 weeks=0.37, FF 16 weeks= 1.41	WT and FF 16 weeks n=4, WT and FF 16 weeks n=6	age p=<0.0001, genotype p=0.013, interaction p=0.444	Sidak, WT vs FF 6-weeks p=0.067, WT vs FF 16-weeks p=0.243	Figure 1E	grams	FF vs WT	2-way ANOVA	age, genotype, interaction
What is the fiber distribution of Fat Free mice vs WT mice?	There is no difference in 2a at 6 weeks, but at 16 weeks there is in FF.	plantarflexor muscle complex	shown in figure	shown in figure	WT and FF 16 weeks n=4, WT and FF 16 weeks n=6	age p=<0.0001, genotype p=0.516, interaction p=0.042	Sidak, WT vs FF 6-weeks p=0.197, WT vs FF 16-weeks p=0.012	Figure 1F	number	FF vs WT	2-way ANOVA	age, genotype, interaction
	Fat-free mice exhibit a muscle mass deficit driven by fast-fiber atrophy in 2b fibers.	plantarflexor muscle complex	shown in figure	shown in figure	WT and FF 16 weeks n=4, WT and FF 16 weeks n=6	age p=0.029, genotype p=0.003, interaction p=0.952	Sidak, WT vs FF 6-weeks p=0.063, WT vs FF 16-weeks p=0.027	Figure 1F	number	FF vs WT	2-way ANOVA	age, genotype, interaction
What is the breakdown of fibertype expressed as a percentage?	plantaris does not demonstrate significant changes.	plantaris muscle	Type 1: WT 6 weeks = 4.93, WT 16 weeks = 0.34, FF 6 weeks = 5.74, FF 16 weeks = 2.37, Type 2a: WT 6 weeks = 33.76, WT 16 weeks = 29.79, FF 6 weeks = 31.30, FF 16 weeks = 23.32, Type 2x: WT 6 weeks = 26.94, WT 16 weeks = 16.55, FF 6 weeks = 24.35, FF 16 weeks = 13.82, Type2b: WT 6 weeks = 34.35, WT 16 weeks = 53.32, FF 6 weeks = 38.61, FF 16 weeks = 60.5	Type 1: WT 6 weeks = 1.65, WT 16 weeks=0.49, FF 6 weeks=2.94, FF 16 weeks= 4.15, Type 2a: WT 6 weeks = 7.12, WT 16 weeks = 10.29, FF 6 weeks = 8.27, FF 16 weeks = 11.78, Type 2x: WT 6 weeks = 5.56, WT 16 weeks = 10.84, FF 6 weeks = 5.65, FF 16 weeks = 5.41, Type 2b: WT 6 weeks = 5.42, WT 16 weeks = 17.68, FF 6 weeks = 3.15, FF 16 weeks = 14.87	WT and FF 16 weeks n=4, WT and FF 16 weeks n=8	Type 1: age p=0.003, genotype p=0.249, interaction p=0.602, Type 2a: age p=0.191, genotype p=0.328, interaction p=0.654,Type 2x: age p=0.983, genotype p=0.006, interaction p=0.441,Type 2b: age p=0.983, genotype p=0.006, interaction p=0.441	Type 1: Sidak, WT vs FF 6-weeks p=0.905, WT vs FF 16-weeks p=0.282, Type 2a: Sidak, WT vs FF 6-weeks p=0.930, WT vs FF 16-weeks p=0.388, Type 2x: Sidak, WT vs FF 6-weeks p=0.874, WT vs FF 16-weeks p=0.742, Type 2b: Sidak, WT vs FF 6-weeks p=0.890, WT vs FF 16-weeks p=0.529,	Figure 1G	number	FF vs WT	2-way ANOVA	age, genotype, interaction
	gastroc does not demonstrate significant changes.	gastrocnemius muscle	Type 1: WT 6 weeks = 7.66, WT 16 weeks = 1.203, FF 6 weeks = 7.44, FF 16 weeks = 3.59, Type 2a: WT 6 weeks = 19.39, WT 16 weeks = 7.57, FF 6 weeks = 18.89, FF 16 weeks = 10.03, Type 2x: WT 6 weeks = 15.67, WT 16 weeks = 6.26, FF 6 weeks = 9.42, FF 16 weeks = 4.97, Type2b: WT 6 weeks = 57.29, WT 16 weeks = 84.78, FF 6 weeks = 64.25, FF 16 weeks = 81.42	Type 1: WT 6 weeks = 2.82, WT 16 weeks=2.32, FF 6 weeks=1.69, FF 16 weeks= 3.06, Type 2a: WT 6 weeks = 5.00, WT 16 weeks = 7.86, FF 6 weeks = 2.87, FF 16 weeks = 6.22, Type 2x: WT 6 weeks =2.95, WT 16 weeks = 4.34, FF 6 weeks = 2.35, FF 16 weeks = 4.50, Type 2b: WT 6 weeks = 4.02, WT 16 weeks = 13.50, FF 6 weeks = 1.88, FF 16 weeks = 10.73	WT and FF 16 weeks n=4, WT and FF 16 weeks n=8	Type 1: age p=0.0002, genotype p=0.350, interaction p=0.261, Type 2a: age p=0.0.01, genotype p=0.750, interaction p=0.620,Type 2x: age p=0.0007, genotype p=0.0406, interaction p=0.1660,Type 2b: age p<0.0001, genotype p=0.692, interaction p=0.263	Type 1: Sidak, WT vs FF 6-weeks p=0.991, WT vs FF 16-weeks p=0.158, Type 2a: Sidak, WT vs FF 6-weeks p=0.993, WT vs FF 16-weeks p=0.732, Type 2x: Sidak, WT vs FF 6-weeks p=0.0746, WT vs FF 16-weeks p=0.772, Type 2b: Sidak, WT vs FF 6-weeks p=0.581 WT vs FF 16-weeks p=0.773	Figure 1G	number	FF vs WT	2-way ANOVA	age, genotype, interaction
	soleus muscles demonstrate significant changes in the percentage of each fiber type.	soleus muscle	Type 1: WT 6 weeks = 43.39, WT 16 weeks = 40.39, FF 6 weeks = 42.51, FF 16 weeks = 49.66, Type 2a: WT 6 weeks = 55.41, WT 16 weeks = 48.79, FF 6 weeks = 56.25, FF 16 weeks = 44.35, Type 2x: WT 6 weeks = 1.21, WT 16 weeks = 9.73, FF 6 weeks = 1.25, FF 16 weeks =3.34, Type2b: WT 6 weeks = 0, WT 16 weeks = 1.1, FF 6 weeks = 0, FF 16 weeks = 2.66	Type 1: WT 6 weeks = 6.88, WT 16 weeks=6.17, FF 6 weeks=7.52, FF 16 weeks= 6.67, Type 2a: WT 6 weeks = 6.03, WT 16 weeks = 9.31, FF 6 weeks = 6.94, FF 16 weeks = 6.99, Type 2x: WT 6 weeks =1.42, WT 16 weeks = 1.25, FF 6 weeks = 9.73, FF 16 weeks = 3.34, Type 2b: WT 6 weeks = 0, WT 16 weeks = 1.81, FF 6 weeks = 0, FF 16 weeks = 1.21	WT and FF 16 weeks n=4, WT and FF 16 weeks n=8	Type 1: age p=0.480, genotype p=0.162, interaction p=0.094, Type 2a: age p=0.012, genotype p=0.598, interaction p=0.442,Type 2x: age p=0.001, genotype p=0.039, interaction p=0.0.037,Type 2b: age p=0.003, genotype p=0.179, interaction p=0.179	Type 1: Sidak, WT vs FF 6-weeks p=0.979, WT vs FF 16-weeks p=0.023, Type 2a: Sidak, WT vs FF 6-weeks p=0.986, WT vs FF 16-weeks p=0.462, Type 2x: Sidak, WT vs FF 6-weeks p=0.999, WT vs FF 16-weeks p=0.002, Type 2b: Sidak, WT vs FF 6-weeks p=0.999 WT vs FF 16-weeks p=0.051	Figure 1G	number	FF vs WT	2-way ANOVA	age, genotype, interaction
Does adding fat back to the system via MEF transplant correct the gastroc mass phenotype?	yes, MEF increases the mass to WT levels.	gastrocnemius muscle	WT: 140.2, FF: 92.48, MEF: 140.1	WT: 3.17, FF: 6.66, MEF: 11.15	WT: 4, FF: 6, MEF: 4	p<0.0001	Tukey's: WT vs. FF: p<0.0001, WT vs. MEF: p=0.999, FF vs. MEF: p<0.0001	Figure 2B	grams	FF vs WT vs MEF	1-way ANOVA	group
Does adding fat back to the system via MEF transplant correct the plantaris mass phenotype?	yes, MEF increases the mass to WT levels.	plantaris muscle	WT: 17.15, FF: 13.12, MEF: 16.40	WT: 0.370, FF: 0.884, MEF:0.970	WT: 4, FF: 6, MEF: 4	p<0.0001	Tukey's: WT vs. FF: p<0.0001, WT vs. MEF: p=0.416, FF vs. MEF: p<0.0002	Figure 2B	grams	FF vs WT vs MEF	1-way ANOVA	group
Does type 2A and 2B frequency return to WT levels with MEF Transplant?	not in 2A fibers, but yes in 2B fibers.	plantarflexor muscle complex	WT: 801.3, FF: 833.7, MEF: 936.0	WT: 0.370, FF: 0.884, MEF:0.970	WT: 8, FF: 8, MEF: 6	p=0.3893	Tukey's: WT vs. FF: p=0.932, WT vs. MEF: p=0.3743, FF vs. MEF: p=0.560	Figure 2C	grams	FF vs WT vs MEF	1-way ANOVA	group
Does EDL and Soleus mass return to WT levels with MEF transplant?	yes in EDL	EDL	WT: 4.18, FF: 3.39, MEF: 4.34	WT: 0.790 FF: 0.464, MEF:0.602	WT: 9, FF: 8, MEF: 11	p=0.001	Tukey's: WT vs. FF: p=0.044, WT vs. MEF: p=0.845, FF vs. MEF: p=0.001	Figure 2D	grams	FF vs WT vs MEF	1-way ANOVA	group
	no in soleus	soleus	WT: 10.41, FF: 9.20, MEF: 10.39	WT:2.064, FF: 1.031, MEF:1.762	WT: 9, FF: 8, MEF: 10	p=0.2658	Tukey's: WT vs. FF: p=0.325, WT vs. MEF: p=0.999, FF vs. MEF: p=0.321	Figure 2D	grams	FF vs WT vs MEF	1-way ANOVA	group
Is peak tension rescued with MEF transplant in EDL and soleus?	yes in EDL	EDL	WT: 325.8, FF:261.5, MEF: 303.8	WT:25.04, FF: 34.41, MEF:26.79	WT: 8, FF: 8, MEF: 9	p=0.0007	Tukey's: WT vs. FF: p=0.0006 WT vs. MEF: p=0.2820, FF vs. MEF: p=0.0170	Figure 2E	kPA	FF vs WT vs MEF	1-way ANOVA	group
	no in soleus	soleus	WT: 194, FF:225.0, MEF: 206.7	WT:24.72, FF: 22.69, MEF:22.21	WT: 8, FF: 8, MEF: 9	p=0.0435	Tukey's: WT vs. FF: p=0.0353 WT vs. MEF: p=0.5077, FF vs. MEF: p=0.2554	Figure 2E	kPA	FF vs WT vs MEF	1-way ANOVA	group
is half -relaxation time restored in EDL and soleus with MEF Transplant?	yes in EDL	EDL	WT: 0.00579, FF:0.00653, MEF: 0.0058	WT:0.000452, FF:0.000648, MEF:0.00040	WT: 8, FF: 8, MEF: 9	p=0.0251	Tukey's: WT vs. FF: p=0.021 WT vs. MEF: p=0.149, FF vs. MEF: p=0.554	Figure 2F	seconds	FF vs WT vs MEF	1-way ANOVA	group
	no in soleus	soleus	WT: 0.0157, FF:0.0191, MEF:0.0180	WT:0.0023, FF:0.0037, MEF:0.0037	WT: 7, FF: 8, MEF: 9	p=0.1446	Tukey's: WT vs. FF: p=0.131, WT vs. MEF: p=0.346, FF vs. MEF: p=0.779	Figure 2F	seconds	FF vs WT vs MEF	1-way ANOVA	group
Does the concentration of secreted pro-inflammatory mediators change between types of conditioned media?	yes, MEF has increased IL-6, MCP-1, TNF-a, and IL-1B.	IL-6 conditioned media from fat and MEF	V: 9.59, SQ: 0.622, B: 10.02, MEF: 13.60	V: 10.10, SQ: 0.35, B: 11.58, MEF: 9.123	V: 5, SQ: 5, B: 5, MEF: 7	p=0.136	Tukey's: V vs. SQ:p= 0.412, V vs B: p=0.999, V vs MEF: p=0.870, SQ vs. B: p=0.374, SQ vs. MEF:p= 0.099, B vs. MEF p=0.902	Figure 3B	ng/mL	MEF vs. visceral vs. subcutaneous vs. brown	1-way ANOVA	group
		MCP-1 conditioned media from fat and MEF	V: 5.8, SQ: 0.35, B: 0.153, MEF: 4.7	V: 6.27, SQ: 0.574, B: 0.115, MEF: 3.64	V: 5, SQ: 5, B: 4, MEF: 7	p=0.059	Tukey's: V vs. SQ:p= 0.137, V vs B: p=0.150, V vs MEF: p=0.958, SQ vs. B: p=0.999, SQ vs. MEF:p= 0.232, B vs. MEF p=0.250		ng/mL		1-way ANOVA	group
		tnf-a conditioned media from fat and MEF	V: 9.250, SQ: 8.50, B: 6.83, MEF: 25.98	V: 6.22, SQ: 4.54, B: 3.93, MEF: 18.44	V: 5, SQ: 5, B: 5, MEF: 7	p=0.026	Tukey's: V vs. SQ:p= 0.999, V vs B: p=0.987, V vs MEF: p=0.093, SQ vs. B: p=0.995, SQ vs. MEF:p= 0.075, B vs. MEF p=0.046		pg/mL		1-way ANOVA	group
		il-1b conditioned media from fat and MEF	V: 26.04, SQ: 13.30, B: 7.72, MEF: 32.25	V: 8.68, SQ: 7.18, B: 2.97, MEF: 23.05	V: 5, SQ: 5, B: 5, MEF: 7	p=0.036	Tukey's: V vs. SQ:p= 0.516, V vs B: p=0.220, V vs MEF: p=0.881, SQ vs. B: p=0.927, SQ vs. MEF:p= 0.148, B vs. MEF p=0.042		pg/mL		1-way ANOVA	group
Does the concentration of anabolic factors change with MEF implants?	yes, MEF secretes LIF, but not IL-15.	LIF conditioned media from fat and MEF	V: 2.018, SQ: 0.912, B: 0.164, MEF: 2.244	V: 1.071, SQ: 0.2744, B: 0.1266, MEF: 0.7817	V: 5, SQ: 5, B: 5, MEF: 7	p=0.0003	Tukey's: V vs. SQ:p= 0.0893, V vs B: p=0.0026, V vs MEF: p=0.9430, SQ vs. B: p=0.3480, SQ vs. MEF:p= 0.0195, B vs. MEF p=0.0004	Figure 3C	ng/mL	MEF vs. visceral vs. subcutaneous vs. brown	1-way ANOVA	group
		IL-15 conditioned media from fat and MEF	V: 32.31, SQ: 56.85, B: 43.73, MEF: 29.11	V: 18.85, SQ: 34.04, B: 34.85, MEF:14.20	V: 5, SQ: 5, B: 5, MEF: 7	p=0.3082	Tukey's: V vs. SQ:p= 0.4612, V vs B: p=0.8974, V vs MEF: p=0.9966, SQ vs. B: p=0.8542, SQ vs. MEF:p= 0.2946, B vs. MEF p=0.7722		ng/mL		1-way ANOVA	group
Does MEF transplant increase the concentrations of adipokines compared to other adipose CM?	yes, MEF secretes higher levels of adiponectin and leptin compared to visceral fat.	adiponectin conditioned media from fat and MEF	V: 2.652, SQ: 5.832, B: 14.35, MEF: 10.98	V: 0.4826, SQ: 4.790, B: 1.799, MEF: 1.007	V: 5, SQ: 5, B: 5, MEF: 7	p<0.0001	Tukey's: V vs. SQ:p= 0.2997, V vs B: p<0.0001, V vs MEF: p=0.0006, SQ vs. B: p=0.0012, SQ vs. MEF:p= 0.0264, B vs. MEF p=0.1917	Figure 3D	ng/mL	MEF vs. visceral vs. subcutaneous vs. brown	1-way ANOVA	group
		leptin conditioned media from fat and MEF	V: 0.2882, SQ: 0.2240, B: 0.2662 MEF: 0.9697	V: 0.0639, SQ: 0.1517, B: 0.0850, MEF: 0.750	V: 5, SQ: 5, B: 5, MEF: 7	p=0.0216	Tukey's: V vs. SQ:p= 0.9956, V vs B: p=9998, V vs MEF: p=0.0729, SQ vs. B: p=0.9987, SQ vs. MEF:p= 0.0448, B vs. MEF p=0.0618		ng/mL		1-way ANOVA	group
Is there a difference in fat pad mass between MEF and MEF-OB?	not at 16 weeks	fat pad	MEF: 0.913, MEF-OB: 0.927	MEF: 0.474, MEF-OB: 0.451	MEF: 9, MEF-OB: 7	p=0.9535		Figure 4A	grams	MEF-OB vs MEF	unpaired t-test
Is leptin detactable in MEF-OB serum and conditioned media?	no , not in MEF-OB samples.	serum	WT: 3.68, FF: 0.0413, MEF: 0.950, MEF-OB: 0.112	WT: 1.570, FF: 0.0656, MEF: 0.487, MEF-OB: 0.236	WT: 8, FF: 8, MEF: 14, MEF-OB: 9	p<0.0001	Dunnet's: WT vs. FF: p=0.0017, WT vs. MEF: p=0.0074, WT vs MEF-OB: p=0.002, FF vs. MEF: p<0.0001, FF vs. MEF-OB: p=0.934, MEF vs. MEF-OB: p=0.0001	Figure 4B	ng/mL	MEF-OB vs MEF vs FF vs. WT	Brown-Forsythe and Welch ANOVA tests	group
		conditioned media	MEF: 1.266, MEF-OB: 0.033	MEF:1.287, MEF-OB:0.0564	MEF:11, MEF-OB: 7	p=0.0235			ng/mL	MEF-OB vs MEF	unpaired t-test
Is muscle mass different between MEF and MEF-OB treated FF mice?	yes in soleus	soleus	MEF: 9.914, MEF-OB: 8.088	MEF:0.807, MEF-OB:0.214	MEF:7, MEF-OB: 8	p=0.005		Figure 4C	grams	MEF-OB vs MEF	unpaired t-test
	yes in EDL	EDL	MEF: 4.357, MEF-OB: 3.238	MEF:0.4826, MEF-OB: 0.4274	MEF:7, MEF-OB: 8	p=0.0004
	yes in gastrocnemius	gastrocnemius	MEF: 146.8, MEF-OB: 113.0	MEF:10.41, MEF-OB: 12.42	MEF:4, MEF-OB: 6	p=0.0021
	yes in plantaris	plantaris	MEF: 16.45, MEF-OB: 12.87	MEF:1.258, MEF-OB: 1.562	MEF:4, MEF-OB: 6	p=0.0051
What is the fiber distribution of MEF-OB vs MEF treated FF mice?	not in 2A fibers	plantarflexor muscle complex	MEF: 1067, MEF-OB: 836.4	MEF:259.7, MEF-OB: 69.22	MEF:7, MEF-OB: 6	p=0.0594		Figure 4D	number	MEF-OB vs MEF	unpaired t-test
	yes in 2B fibers		MEF: 1763, MEF-OB: 1414	MEF:227.0 MEF-OB: 219.0	MEF:7, MEF-OB: 6	p=0.0170
is peak tension different in EDL and soleus muscles of MEF vs MEF-OB?	yes in EDL	EDL	MEF: 287.7, MEF-OB: 247.4	MEF:21.42 MEF-OB: 27.36	MEF:7, MEF-OB: 8	p=0.0078		Figure 4E	kPA	MEF-OB vs MEF
	no in soleus	Soleus	MEF: 200.2, MEF-OB: 196.2	MEF:20.60 MEF-OB: 64.35	MEF:7, MEF-OB: 8	p=0.8791
is half -relaxation time different in MEF-OB vs MEF Transplant?	yes in EDL	EDL	MEF: 0.00657, MEF-OB: 0.00777	MEF:0.000976 MEF-OB: 0.000666	MEF:7, MEF-OB: 9	p=0.3145		Figure 4F	seconds	MEF-OB vs MEF	unpaired t-test
	no in soleus	Soleus	MEF:0.0233, MEF-OB:0.0274	MEF:0.0039 MEF-OB: 0.00506	MEF:7, MEF-OB: 9	p=0.0967
which factors are differentially secreted in MEF and MEF-OB CM?	IL-3 is significantly reduced in MEF-OB.	conditioned media from MEF and MEF-OB	MEF: 11.04, MEF-OB:2.030	MEF: 7.93, MEF-OB: 1.21	MEF: 6, MEF-OB: 6	p=0.0204		Figure 5B	ng/mL	MEF-OB vs MEF	unpaired t-test
Are proinflammatory mediators differentially secreted in MEF and MEF-OB CM?	IL-6 levels are similar.	conditioned media from MEF and MEF-OB	MEF: 36.91, MEF-OB: 33.66	MEF: 27.03, MEF-OB: 30.49	MEF: 6, MEF-OB: 6	p=0.8489		Figure 5C	ng/mL	MEF-OB vs MEF	unpaired t-test
	MCP-1 levels are similar.	conditioned media from MEF and MEF-OB	MEF: 3.375, MEF-OB: 3.219	MEF: 1.046, MEF-OB: 2.271	MEF: 6, MEF-OB: 6	p=0.8912			ng/mL	MEF-OB vs MEF	unpaired t-test
	TNF-a levels are similar.	conditioned media from MEF and MEF-OB	MEF: 4.792, MEF-OB: 8.698	MEF: 2.260, MEF-OB: 7.292	MEF: 6, MEF-OB: 6	p=0.2822			pg/mL	MEF-OB vs MEF	unpaired t-test
	IL-1B levels are similar.	conditioned media from MEF and MEF-OB	MEF: 10.85, MEF-OB: 7.210	MEF: 7.413, MEF-OB:5.588	MEF: 6, MEF-OB: 6	p=0.3601			pg/mL	MEF-OB vs MEF	unpaired t-test
Are anabolic factor differentially secreted by MEF and MEF-OB CM?	LIF levels are similar	conditioned media from MEF and MEF-OB	MEF: 2.058, MEF-OB: 3.295	MEF: 0.789 MEF-OB: 1.522	MEF: 6, MEF-OB: 6	p=0.1336		Figure 5D	ng/mL	MEF-OB vs MEF	unpaired t-test
	IL-15 levels are similar.	conditioned media from MEF and MEF-OB	MEF: 38.29, MEF-OB: 25.14	MEF: 30.27 MEF-OB:14.75	MEF: 6, MEF-OB: 6	p=0.3793			pg/mL	MEF-OB vs MEF	unpaired t-test
Are similar levels of adiponectin detectable in MEF and MEF-OB CM?	no, adiponectin secretion is reduced in MEF-OB CM.	conditioned media from MEF and MEF-OB	MEF: 1.098 MEF-OB: 0.7802	MEF: 0.1007 MEF-OB: 0.2467	MEF: 6, MEF-OB: 5	p=0.0175		Figure 5E	ng/mL	MEF-OB vs MEF	unpaired t-test
Is the reduction in adiponectin from MEF-OB CM evident in serum?	no, serum levels for adiponectin are similar in MEF-OB and MEF.	serum from MEF and MEF-OB	WT: 7.555, FF: 0.0457, MEF: 0.0940, MEF-OB: 0.1711	WT:0.7019, FF: 0.00533, MEF:0.0141, MEF-OB: 0.08216	WT: 5, FF: 5, MEF: 6, MEF-OB: 7	p<0.0001	Dunnet's: WT vs. FF: p=0.0.0017, WT vs. MEF: p=0.0074, WT vs MEF-OB: p=0.002, FF vs. MEF: p<0.0001, FF vs. MEF-OB: p=0.934, MEF vs. MEF-OB: p=0.0001	Figure 5F	ng/mL	MEF-OB vs MEF	Brown-Forsythe and Welch ANOVA tests
Are glucose and insulin tolerance altered across models?	yes, MEF-OB mice have increased insulin tolerance	serum glucose from glucometer	WT:7215, FF:12210, MEF: 10216, MEF-OB: 11453	WT:2924, FF:2456, MEF: 1183, MEF-OB: 2202	WT: 8, FF: 8, MEF: 8, MEF-OB: 6	p=0.0011	Tukey's: WT vs. FF: p=0.0010, WT vs. MEF: p=0.0647, WT vs MEF-OB: p=0.0103, FF vs. MEF: p=0.3226, FF vs. MEF-OB: p=0.9271, MEF vs. MEF-OB: p=0.7499	Figure 6A	AU	WT vs. FF vs MEF vs MEF-OB	1-way ANOVA
	yes, MEF-OB mice have increased glucose tolerance vs.WT.		WT: 22644, FF: 20584, MEF: 15794, MEF-OB: 28130	WT: 5506, FF: 4491, MEF: 2677, MEF-OB: 11189	WT: 8, FF: 8, MEF: 8, MEF-OB: 6	p=0.0108	Tukey's: WT vs. FF: p=0.9129 WT vs. MEF: p=0.1526, WT vs MEF-OB: p=0.3884, FF vs. MEF: p=0.4391, FF vs. MEF-OB: p=0.1442, MEF vs. MEF-OB: p=0.0063	Figure 6A	AU	WT vs. FF vs MEF vs MEF-OB	1-way ANOVA
Is the increase in plasma triglycerides and free fatty acids in FF mice reversed in MEF and MEF-OB?	yes, plasma triglycerides are corrected in both MEF and MEF-OB	plasma	WT: 49.48, FF: 148.6, MEF: 63.11 MEF-OB: 82.97	WT: 16.12, FF: 75.11 MEF: 25.65, MEF-OB: 26.35	WT: 8, FF: 8, MEF: 7, MEF-OB: 8	p=0.0006	Tukey's: WT vs. FF: p=0.9129 WT vs. MEF: p=0.1526, WT vs MEF-OB: p=0.3884, FF vs. MEF: p=0.4391, FF vs. MEF-OB: p=0.1442, MEF vs. MEF-OB: p=0.0063	Figure 6B	mg/dL		1-way ANOVA
	yes,FFA is corrected in both MEF and MEF-OB	plasma	WT: 1.335, FF: 2.371, MEF: 1.062, MEF-OB: 1.611	WT: 0.2323, FF: 0.7483, MEF: 0.3766, MEF-OB: 0.3286	WT: 8, FF: 8, MEF: 7, MEF-OB: 8	p<0.0001	Tukey's: WT vs. FF: p=0.0008, WT vs. MEF: p=0.6758, WT vs MEF-OB: p=0.6434, FF vs. MEF: p<0.0001, FF vs. MEF-OB: p=0.0154, MEF vs. MEF-OB: p=0.1305	Figure 6B	mM	WT vs. FF vs MEF vs MEF-OB	1-way ANOVA
is increased serum concentration of corticosterone in FF mice reversed by MEF and MEF-OB?	no, it is not affected.	serum	WT: 227.6, FF: 420.9, MEF: 381.5, MEF-OB: 425.7	WT: 77.18, FF: 101.2, MEF: 117.8, MEF-OB: 79.79	WT: 8, FF: 8, MEF: 7, MEF-OB: 7	p=0.0009	Tukey's: WT vs. FF: p=0.0021, WT vs. MEF: p=0.0210, WT vs MEF-OB: p=0.0023, FF vs. MEF: p=0.8533, FF vs. MEF-OB: p=0.9997, MEF vs. MEF-OB: p=0.8199	Figure 6C	ng/mL	WT vs. FF vs MEF vs MEF-OB	1-way ANOVA
does adrenalectomizing FF mice reverse the muscle phenotype?	there is no circulating corticosterone.	plasma	WT: 276.8, FF ADX: 7.591	WT: 55.82 FF ADX: 2.028	WT: 4, FF ADX: 5	p<0.0001		Figure 6D	ng/mL	WT vs. FF Adrenalectomy	unpaired t-test
	EDL Mass is reduced in FF ADX.	EDL	WT: 4.35, FF ADX: 3.74	WT: 0.4726, FF ADX: 0.2966	WT: 4, FF ADX: 5	p=0.0489			mg	WT vs. FF Adrenalectomy	unpaired t-test
	Peak tension remains reduced in FF ADX	EDL	WT: 290.3, FF ADX: 269.5	WT: 13.08, FF ADX: 12.21	WT: 4, FF ADX: 6	p=0.0439			kPA	WT vs. FF Adrenalectomy	unpaired t-test
	half relaxation remains increased in FF ADX.	EDL	WT: 0.0065, FF ADX:0.00775	WT: 0.0065, FF ADX:0.00775	WT: 4, FF ADX: 4	p=0.0667			seconds	WT vs. FF Adrenalectomy	unpaired t-test
does loss of factor D mitigate the muscle phenotype?	no difference in EDL mass.	EDL	WT: 4.3, FD: 4.25	WT: 0.1155, FD: 0.4889	WT: 4, FD: 6	p=0.8486		Figure 6E	mg	WT vs. Complement factor D knockout	unpaired t-test
	no difference in EDL peak tension	EDL	WT: 299.0, FD: 288.9	WT: 9.879, FD: 13.47	WT: 4, FD: 6	p=0.2387			kPA	WT vs. Complement factor D knockout	unpaired t-test
	no difference in half relaxation time is similar between WT and FDKO.	EDL	WT: 0.006325, FD: 0.006333	WT: 0.0004717, FD:0.007118	WT: 4, FD: 6	p=0.9842			seconds	WT vs. Complement factor D knockout	unpaired t-test
is intramuscular lipid accumulation different between groups?	MEF treatment has reduced IMCL vs. FF levels, but MEF-OB does not.	plantarflexor muscle complex	WT: 1.793, FF: 3.653, MEF: 2.471, MEF-OB: 3.222	WT: 0.4837, FF: 1.311, MEF: 0.7427, MEF-OB: 0.7678	WT: 5, FF: 6, MEF: 7, MEF-OB: 8	p=0.0040	Tukey's: WT vs. FF: p=0.0042, WT vs. MEF: p=0.5608, WT vs MEF-OB: p=0.0423, FF vs. MEF: p=0.0448, FF vs. MEF-OB: p=0.5547, MEF vs. MEF-OB: p=0.3711	Figure 7A	number	WT vs. FF vs MEF vs MEF-OB	1-way ANOVA
are liver sizes different between groups?	MEF treatment is reduced most, MEF-OB is reduced from FF but not to the same levels.	liver	WT: 1.144, FF: 5.646, MEF: 2.173, MEF-OB: 3.636	WT: 0.1596, FF: 0.3586, MEF: 0.6516, MEF-OB: 0.7572	WT: 5, FF: 8, MEF: 7, MEF-OB: 8	p<0.0001	Tukey's: WT vs. FF: p<0.0001, WT vs. MEF: p=0.0220, WT vs MEF-OB: p<0.0001, FF vs. MEF: p<0.0001, FF vs. MEF-OB: p<0.0001, MEF vs. MEF-OB: p=0.0002	Figure 7B	grams	WT vs. FF vs MEF vs MEF-OB	1-way ANOVA
are tibia lengths different between groups?	MEF reverses the FF phenotype, but MEF-OB does not.	tibia bones	WT: 17.28, FF: 16.35, MEF: 17.20, MEF-OB: 16.53	WT: 0.4258, FF: 0.4424, MEF: 0.2438, MEF-OB: 0.2724	WT: 6, FF: 9, MEF: 8, MEF-OB: 9	p<0.0001	Tukey's: WT vs. FF: p=0.0002, WT vs. MEF: p=0.9771, WT vs MEF-OB: p=0.0020, FF vs. MEF: p=0.0002, FF vs. MEF-OB: p=0.7301, MEF vs. MEF-OB: p=0.0026	Figure 7C	mm	WT vs. FF vs MEF vs MEF-OB	1-way ANOVA
is there a relationship between serum leptin and EDL mass or peak tension?	significant relationship between fat pad and leptin	fat pad and serum	same as reported above	same as reported above	14 samples across groups	p<0.001	r^2 = 0.61	Figure 7D	g vs ug/mL	MEF fat pad mass vs. serum leptin concentration	Pearson Correlation
	no significant relationship between edl mass and leptin	muscle and serum	same as reported above	same as reported above	12 samples across groups	p=0.97	r^2 = 0.01		mg vs ug/mL	EDL mass vs. serum leptin
	no significant relationship between edl peak tension and leptin	muscle and serum	same as reported above	same as reported above	12 samples across groups	p=0.71	r^2 = 0.02		kPA vs. ug/mL	serum leptin vs. fat pad and muscle
Does leptin administration rescue the FF muscle phenotype to WT levels?	yes, mass is increased in EDL	EDL	FF + Saline: 2.72, FF + Leptin: 3.30, WT: 3.75	FF + Saline: 0.259, FF + Leptin: 0.335, WT:0.222	FF + Saline: 5, FF + Leptin: 6, WT: 4	p=0.0007	Tukey's: Saline vs Leptin: p=0.0145, Saline vs. WT: p=0.0005, Leptin vs DTA: p=0.0929	Figure 8A	grams	WT vs. saline treated FF vs. leptin treated FF	1-way ANOVA
	yes, mass is increased in Gastroc.	gastroc	FF + Saline: 77.12, FF + Leptin: 90.12, WT: 123.3	FF + Saline: 9.081, FF + Leptin: 7.139, WT: 2.543	FF + Saline: 5, FF + Leptin: 6, WT: 4	p<0.0001	Tukey's: Saline vs Leptin: p=0.0265, Saline vs. WT: p<0.0001, Leptin vs DTA: p<0.0001		grams
Is the increase from leptin due to changes in myostatin, murf-1 or mafbx-atrogin-1?	fbx32 is not increased	gastroc	FF + Saline: 1.269, FF + Leptin: 1.330, WT:1.000	FF + Saline: 0.2812, FF + Leptin: 0.3958, WT: 0.2516	FF + Saline: 5, FF + Leptin: 6, WT: 5	p=0.2467	Tukey's: Saline vs Leptin: p=0.9482, Saline vs. WT: p=0.4090, Leptin vs DTA: p=0.2455	Figure 8B	relative expression
	trim63 is not increaesd	gastroc	FF + Saline: 0.9969, FF + Leptin: 1.206, WT: 1.000	FF + Saline: 0.2089, FF + Leptin: 0.3797, WT: 0.1898	FF + Saline: 5, FF + Leptin: 6, WT: 5	p=0.3915	Tukey's: Saline vs Leptin: p=0.4626, Saline vs. WT: p=0.9998, Leptin vs DTA: p=0.4726		relative expression
	myostatin is increased in FF	gastroc	FF + Saline: 2.252, FF + Leptin: 2.223, WT: 1.000	FF + Saline: 0.5743, FF + Leptin: 0.8697, WT: 0.2872	FF + Saline: 5, FF + Leptin: 6, WT: 5	p=0.0123	Tukey's: Saline vs Leptin: p=0.9968, Saline vs. WT: p=0.0230, Leptin vs DTA: p=0.0205		relative expression
are anabolic factors increased with leptin treatment?	pAkt/Akt	gastroc	FF + Saline: 0.2603, FF + Leptin: 0.4982, WT: 0.4357	FF + Saline: 0.1409, FF + Leptin: 0.1134 WT: 0.1579	FF + Saline: 5, FF + Leptin: 6, WT: 5	p=0.0366	Tukey's: Saline vs Leptin: p=0.0328, Saline vs. WT: p=0.1451, Leptin vs DTA: p=0.7362	Figure 8C	ratio
	pmTOR/mTOR	gastroc	FF + Saline: 0.08550, FF + Leptin: 0.1913, WT: 0.2347	FF + Saline: 0.01484, FF + Leptin: 0.1056, WT: 0.1055	FF + Saline: 5, FF + Leptin: 6, WT: 5	p=0.0499	Tukey's: Saline vs Leptin: p=0.1564, Saline vs. WT: p=0.0471, Leptin vs DTA: p=0.7024
	pS6/S6	gastroc	FF + Saline: 0.6464, FF + Leptin: 0.1951, WT: 0.1944	FF + Saline: 0.2666, FF + Leptin: 0.9186, WT: 1.135	FF + Saline: 5, FF + Leptin: 6, WT: 5	p=0.0466	Tukey's: Saline vs Leptin: p=0.0644, Saline vs. WT: p=0.0795, Leptin vs DTA: p=0.9999
is increased muscle synthesis, detected by puromycin, evident in leptin treated FF mice vs. saline treatment?	yes leptin treatment increased muscle puromycin in FF mice vs. saline treatment.	gastroc	FF + Saline: 1.305, FF + Leptin: 1.715	FF + Saline: 0.3471, FF + Leptin: 0.1762	FF + Saline: 5, FF + Leptin:5	p=0.0463		Figure 8D		saline treated FF vs. leptin treated FF	unpaired t-test
does ex-vivo incubation of leptin increase anabolic factors?	pAkt/Akt	gastroc	Ringers: 0.1679, Ringers + Leptin: 0.1704	Ringers: 0.09666, Ringers + Leptin: 0.1067	Ringers: 7, Ringers + Leptin:7	p=0.9636		Figure 8E		ringers solution vs ringers + leptin	unpaired t-test
	pmTOR/mTOR	gastroc	Ringers: 0.9583, Ringers + Leptin: 0.8983	Ringers: 0.3907, Ringers + Leptin: 0.4548	Ringers: 7, Ringers + Leptin:7	p=0.7955					unpaired t-test
	pS6/S6	gastroc	Ringers: 10.90 Ringers + Leptin: 9.754	Ringers: 0.4.025, Ringers + Leptin: 5.577	Ringers: 7, Ringers + Leptin:7	p=0.6681					unpaired t-test
does in vivo leptin treatment reduce half relaxation time?	yes compared to saline treatment in FF mice.	EDL	FF + Saline: 0.00760, FF + Leptin: 0.00616, WT: 0.00600	FF + Saline: 0.000894, FF + Leptin: 0.0007528, WT: 0.000	FF + Saline: 5, FF + Leptin: 6, WT: 4	p=0.0076	Tukey's: Saline vs Leptin: p=0.0145, Saline vs. WT: p=0.0005, Leptin vs DTA: p=0.0929	Figure 8F	seconds	WT vs. saline treated FF vs. leptin treated FF	1-way ANOVA
does ex vivo incubation of leptin increase half relaxation time	no, no significantly.	EDL	0min: Saline: 0.007, Leptin: 0.007; 5min: Saline: 0.007, Leptin: 0.007; 15min: Saline: 0.007, Leptin: 0.007; 30min: Saline: 0.007, Leptin: 0.006	0min: Saline: 0.001, Leptin: 0.0007; 5min: Saline: 0.001, Leptin: 0.001; 15min: Saline: 0.002, Leptin: 0.0004; 30min: Saline: 0.002, Leptin: 0.0005	0min: Saline: 5 Leptin: 5; 5min: Saline: 4, Leptin: 5; 15min: Saline: 5, Leptin: 5; 30min: 4, Leptin: 5	Time p=0.4814, Group p=0.8981, interaction: p=0.5171	Saline-Leptin 0m: p=0.9973, 5min: p=0.9999, 15min p=0.9988, 30min: p=0.9491	Figure 8G	seconds	ringers solution vs ringers + leptin	2-way repeated measures ANOVA
